# Supplementary material for: The TLR4/NFκB-Dependent Inflammatory Response Activated by LPS Is Inhibited in Human Macrophages Pre-Exposed to Amorphous Silica Nanoparticles
Source: Nanomaterials (Basel). 2022 Jul 5;12(13):2307. doi: 10.3390/nano12132307 (PMC9268534; doi:10.3390/nano12132307)
Supplement: Supplementary file 1 [file nanomaterials-12-02307-s001.zip]

Archive with 1 entries (1 files):
- nanomaterials-1757851-supplementary.pdf
